# Supplementary material for: Cytotoxic Alkylynols of the Sponge Cribrochalina vasculum: Structure, Synthetic Analogs and SAR Studies
Source: Mar Drugs. 2022 Apr 13;20(4):265. doi: 10.3390/md20040265 (PMC9032987; doi:10.3390/md20040265)
Supplement: Supplementary file 1 [file marinedrugs-20-00265-s001.zip]

Archive with 1 entries (1 files):
- marinedrugs-1626032-supplementary.pdf
